# Supplementary material for: Influence of Natural Mordenite Activation Mode on Its Efficiency as Support of Nickel Catalysts for Biodiesel Upgrading to Renewable Diesel
Source: Nanomaterials (Basel). 2023 May 10;13(10):1603. doi: 10.3390/nano13101603 (PMC10221656; doi:10.3390/nano13101603)
Supplement: Supplementary file 1 [file nanomaterials-13-01603-s001.zip]

Archive with 1 entries (1 files):
- nanomaterials-2346757-supplementary.pdf
